# Supplementary material for: Effect of Powder-to-Liquid Ratio on pH, Calcium Ion Release, and Solubility Behaviors of Endodontic Bioceramics: An In Vitro Study
Source: J Funct Biomater. 2026 May 2;17(5):220. doi: 10.3390/jfb17050220 (PMC13207203; doi:10.3390/jfb17050220)
Supplement: Supplementary file 1 [file jfb-17-00220-s001.zip]

Archive with 2 entries (2 files):
- Figures S1-S6.pdf
- Tables S1-S7.pdf
